# Supplementary material for: Host-Affected Body Coloration Dynamics in Perina nuda Larvae: A Quantitative Analysis of Color Variations and Endogenous Plant Influences
Source: Insects. 2025 Jul 17;16(7):728. doi: 10.3390/insects16070728 (PMC12294888; doi:10.3390/insects16070728)
Supplement: Supplementary file 1 [file insects-16-00728-s001.zip]

Archive with 1 entries (1 files):
- insects-3686317-supplementary.pdf
